# Supplementary material for: Towards standardization of the parameters for opening the blood–brain barrier with focused ultrasound to treat glioblastoma multiforme: A systematic review of the devices, animal models, and therapeutic compounds used in rodent tumor models
Source: Front Oncol. 2023 Feb 16;12:1072780. doi: 10.3389/fonc.2022.1072780 (PMC9978816; doi:10.3389/fonc.2022.1072780)
Supplement: Supplementary file 1 [file Table_1.xlsx]

## Sheet: Sheet1
Reference	Primary Author	Corresponding Author	Article Title	DOI	Journal	Publish Year	Country	Animal Model	Animal Breed	Animal Weight (g)	Animal Age (weeks)	Cell Line	Number of Cells Implanted	Injection Depth (mm)	Delivery Compound	Delivery Compound Category (Chemo, Radio, Gene, Sono, Immuno, Imaging)	Delivery Compound Size (kDa)	Delivery Compound Concentration (mg/kg)	Microbubble Type	Microbubble Concentration (mL/kg)	Microbubble Concentration (MBs/mL)	Microbubble Concentration (MBs/kg)	Microbubble Size (um)	Number of Treatments	Treatment Spacing (Days)	Number of Sonication Points	Treatment Time from Implantation (Days)	Tumor Size at Treatment (Diameter, mm)	Tumor Size at Treatment (Volume, cm^3)	Device Used	Company	FUS Frequency (MHz)	Number of elements	Element Diameter (mm)	Element ROC (mm)	Focal Depth (mm)	Axial Full Width Half Maximum (mm)	Lateral Full Width Half-Maximum (mm)	Power (W)	Pressure (MPa)	Duty Cycle (%)	Burst Length (ms)	Total Treatment Time (s)	Pulse Repetition Frequency (Hz)	Survival Time Reported?	Survival Time percent difference	Tumor Size Reported?	Tumor Size Percent Difference than sham control	Drug/ Particle Uptake Reported?
Alkins RD, Brodersen PM, Sodhi RNS, Hynynen K. Enhancing drug delivery for boron neutron capture therapy of brain tumors with focused ultrasound. NEURO_x0002_ONCOLOGY (2013) 15:1225–35. doi: 10.1093/neuonc/not052	Alkins	Hynynen	Enhancing drug delivery for boron neutron capture therapy of brain tumors with focused ultrasound	https://doi.org/10.1093/neuonc/not052	Neuro-Oncology	2013	Canada	Rat	Fischer 344	250		9L	250000	4	10B-enriched L-4-BPA-fructose	Radiotherapy	0.20821	250	Definity	0.02	12000000000	240000000	2.2	1		4	8	1.5				0.558	1	100				3		0.4	1	10	120	1					MS, ICP-AES
Aryal M, Park J, Vykhodtseva N, Zhang YZ, McDannold N. Enhancement in blood-tumor barrier permeability and delivery of liposomal doxorubicin using focused ultrasound and microbubbles: Evaluation during tumor progression in a rat glioma model. Phys IN Med AND Biol (2015) 60:2511–27. doi: 10.1088/0031-9155/60/6/2511	Aryal	McDannold	Enhancement in blood-tumor barrier permeability and delivery of liposomal doxorubicin using focused ultrasound and microbubbles: evaluation during tumor progression in a rat glioma model	https://doi.org/10.1088/0031-9155/60/6/2511	Physics in Medicine and Biology	2015	USA	Rat	Sprague-Dawley	250	8	9L	100000	3.5	Pegylated Liposomal Doxorubicin (Lipodox)	Chemotherapy	0.57999	5.67	Definity	0.01	12000000000	120000000	2.2	1		20	17	1	0.015			0.69	1	100	80		12	2.3		0.81	1	10	60	1					Ex vivo Fluorescence
Aryal M, Vykhodtseva N, Zhang YZ, Park J, McDannold N. Multiple treatments with liposomal doxorubicin and ultrasound-induced disruption of blood-tumor and blood-brain barriers improve outcomes in a rat glioma model. J OF Controlled RELEASE (2013) 169:103–11. doi: 10.1016/j.jconrel.2013.04.007	Aryal	McDannold	Multiple treatments with liposomal doxorubicin and ultrasound-induced disruption of blood–tumor and blood–brain barriers improve outcomes in a rat glioma model	https://doi.org/10.1016/j.jconrel.2013.04.007	Journal of Controlled Release	2013	USA	Rat	Sprague-Dawley	250		9L	100000	3.5	Pegylated Liposomal Doxorubicin (Lipodox)	Chemotherapy	0.57999	5.67	Definity	0.01	12000000000	120000000	2.2	3	7	20	7	1				0.69	1	100	80		12	2.3		0.81	1	10	60	1	Y	0.7241	Volume	-0.3077
Bai L, Liu Y, Guo K, Zhang K, Liu Q, Wang P, et al. Ultrasound facilitates naturally equipped exosomes derived from macrophages and blood serum for orthotopic glioma treatment. ACS Appl Mater Interfaces (2019) 11:14576–87. doi: 10.1021/acsami.9b00893	Bai	Wang, X	Ultrasound Facilitates Naturally Equipped Exosomes Derived from Macrophages and Blood Serum for Orthotopic Glioma Treatment	https://doi.org/10.1021/acsami.9b00893	ACS Applied Materials and Interfaces	2019	China	Mouse	C57BL/6J	18		GL261	1000000	3	Exosomal Doxorubicin	Chemotherapy		5						3	3		7				ndtXducer	1		22		50			1		20		60		Y	0.186	Bioluminescence	-0.6667	in vivo and ex vivo Fluorescence
Brighi C, Reid L, White AL, Genovesi LA, Kojic M, Millar A, et al. Mr-Guided focused ultrasound increases antibody delivery to nonenhancing high-grade glioma. Neuro-Oncol Adv (2020) 2:vdaa030. doi: 10.1093/noajnl/vdaa030	Brighi	Puttick	MR-guided focused ultrasound increases antibody delivery to nonenhancing high-grade glioma	https://doi.org/10.1093/noajnl/vdaa030	Neuro-Oncology Advances	2020	Australia	Mouse	NOD-scid		6	WK1	150000	3	EphA2-4B3 monoclonal antibody	Immunotherapy	150		Definity		12000000000		2.2	1		20	122		0.2	LP-100	FUS Instruments	1.1		75	60					0.85	0.4	10	120	0.4					PET
Chang E-L, Ting C-Y, Hsu P-H, Lin Y-C, Liao E-C, Huang C-Y, et al. Angiogenesis-targeting microbubbles combined with ultrasound-mediated gene therapy in brain tumors. J Controlled Release (2017) 255:164–75. doi: 10.1016/ j.jconrel.2017.04.010	Chang	Yeh, CK	Angiogenesis-targeting microbubbles combined with ultrasound-mediated gene therapy in brain tumors	https://doi.org/10.1016/j.jconrel.2017.04.010	Journal of Controlled Release	2017	Taiwan	Rat	Sprague-Dawley	200		C6	500000	4.5	HSV1-TK/GCV	Gene Therapy	0.25523	30	Cationic MBs (9:1:1:1 DPPC:DSPE-PEG-2000:DSPE-PEG2000:DPTAP) conjugated with anti-VEGF-R2-anitbody		10700000000		1.1	1		2	7			V302	Panametrics	1	1	38		60	26	3		0.7			240	5	Y	0.3333	Volume	-0.7581	ELISA
Chen KT, Chai WY, Lin YJ, Lin CJ, Chen PY, Tsai HC, et al. Neuronavigation_x0002_guided focused ultrasound for transcranial blood-brain barrier opening and immunostimulation in brain tumors. Sci Adv (2021) 7:eabd0772. doi: 10.1126/ sciadv.abd0772	Chen, KT	Wei, KC	Neuronavigation-guided focused ultrasound for transcranial blood-brain barrier opening and immunostimulation in brain tumors	https://doi.org/10.1126/sciadv.abd0772	Science Advances	2021	Taiwan	Rat	Fischer 344		5	C6	200000	5		Imaging		0.2	SonoVue	0.1	355000000	35500000	2	1		9	14				Imasonic	0.5		60	80					0.81	1	10	120	1
Chen P-Y, Liu H-L, Hua M-Y, Yang H-W, Huang C-Y, Chu P-C, et al. Novel magnetic/ultrasound focusing system enhances nanoparticle drug delivery for glioma treatment. Neuro-Oncology (2010) 12:1050–60. doi: 10.1093/neuonc/noq054	Chen, PY	Wei, KC	Novel magnetic/ultrasound focusing system enhances nanoparticle drug delivery for glioma treatment	https://doi.org/10.1093%2Fneuonc%2Fnoq054	Neuro-Oncology	2010	Taiwan	Rat	Sprague-Dawley	320	14	C6	500000	4.5	Magnetic NPs (Fe3O4/SPAnH) loaded with Carmustine	Chemotherapy		1	SonoVue				2	1			17		0.073		Imasonic	0.4		60	80		15	3	2	0.7	1	10	30	1	Y	1.0313	Volume, Change Ratio	-0.8651	Atomic Emission Spectrometry
Chen P-Y, Hsieh H-Y, Huang C-Y, Lin C-Y, Wei K-C, Liu H-L. Focused ultrasound-induced blood-brain barrier opening to enhance interleukin-12 delivery for brain tumor immunotherapy: A preclinical feasibility study. J Trans Med (2015) 13:1–12. doi: 10.1186/s12967-015-0451-y	Chen, PY	Liu, HL	Focused ultrasound-induced blood–brain barrier opening to enhance interleukin-12 delivery for brain tumor immunotherapy: a preclinical feasibility study	https://doi.org/10.1186/s12967-015-0451-y	Journal of Translational Medicine	2015	Taiwan	Rat	Sprague-Dawley	200		C6	500000	4.5	Interleukin-12	Immunotherapy	70	0.0003	SonoVue	0.1	355000000	35500000	2	3	2		11				Sonic Concepts	0.5		64	55				20	0.7	10	100	90	1	Y	0.1538	Tumor Progression	-0.8476	ELISA
Chen Y-C, Chiang C-F, Wu S-K, Chen L-F, Hsieh W-Y, Lin W-L. Targeting microbubbles-carrying tgfb1 inhibitor combined with ultrasound sonication induce bbb/ btb disruption to enhance nanomedicine treatment for brain tumors. J Controlled Release (2015) 211:53–62. doi: 10.1016/j.jconrel.2015.05.288	Chen, YC	Lin, WL	Targeting microbubbles-carrying TGFβ1 inhibitor combined with ultrasound sonication induce BBB/BTB disruption to enhance nanomedicine treatment for brain tumors	https://doi.org/10.1016/j.jconrel.2015.05.288	Journal of Controlled Release	2015	Taiwan	Mouse	NOD-scid		25	C6	200000	3.5	Polymersomal Doxorubicin conjugated with folate	Chemotherapy		5	MBs (mPEGGM-PDSGM) conjugated with des-octanoyl ghrelin and loaded with TGFβ1 inhibitor LY364947	0.1	3440000000	344000000	1.57	3	3	2	7			A392S	Panametrics	1	1	38	63.5	4.5	18	3	1.43	0.7	5	50	60	1	Y	0.5172	Bioluminescence	-0.8896	LC
Chu PC, Chai WY, Hsieh HY, Wang JJ, Wey SP, Huang CY, et al. Pharmacodynamic analysis of magnetic resonance imaging-monitored focused ultrasound-induced blood-brain barrier opening for drug delivery to brain tumors. BioMed Res Int (2013) 2013:1-13. doi: 10.1155/2013/627496	Chu	Liu, HL	Pharmacodynamic Analysis of Magnetic Resonance Imaging-Monitored Focused Ultrasound-Induced Blood-BrainBarrier Opening for Drug Delivery to Brain Tumors	https://doi.org/10.1155%2F2013%2F627496	Biomed Research International	2013	Taiwan	Rat	Sprague-Dawley	250		C6	500000	4.5		Imaging			SonoVue	0.0024	355000000	852000	2	1			17		0.05		Imasonic	0.4		60	80		15	2		0.4	1	10	90	1
Coluccia D, Figueiredo CA, Wu MY, Riemenschneider AN, Diaz R, Luck A, et al. Enhancing glioblastoma treatment using cisplatin-gold-nanoparticle conjugates and targeted delivery with magnetic resonance-guided focused ultrasound. Nanomed: Nanotechnol Biol Med (2018) 14:1137–48. doi: 10.1016/j.nano.2018.01.021	Coluccia	Rutka	Enhancing glioblastoma treatment using cisplatin-gold-nanoparticle conjugates and targeted delivery with magnetic resonance-guided focused ultrasound	https://doi.org/10.1016/j.nano.2018.01.021	Nanomedicine: Nanotechnology, Biology, and Medicine	2018	Canada	Mouse	NSG			U251	500000		GNPs with uptake peptides conjugated with Cisplatin	Chemotherapy		0.5	Definity	0.02	12000000000	240000000	2.2	1		4	10					1.68		75						0.33	1	10	120	1			Area	-0.6875	Mass Spectroscopy
Curley CT, Mead BP, Negron K, Kim N, Garrison WJ, Miller GW, et al. Augmentation of brain tumor interstitial flow via focused ultrasound promotes brain_x0002_penetrating nanoparticle dispersion and transfection. Sci Adv (2020) 6:eaay1344. doi: 10.1126/sciadv.aay1344	Curley	Price	Augmentation of brain tumor interstitial flow via focused ultrasound promotes brain-penetrating nanoparticle dispersion and transfection	https://doi.org/10.1126/sciadv.aay1344	Science Advances	2020	USA	Mouse	Athymic Nude		6	U87	300000	4	NPs (PEI:PEG) loaded with ZsGreen gene vector	Gene Therapy		1	albumin-shelled MBs	0.153846	650000000	100000000	1.5	1		8	7			RK-100	FUS Instruments	1.1	1							0.55	0.5	10	120	0.5					ex vivo Fluorescence, luminescence, transfection volume
Diaz RJ, McVeigh PZ, O’Reilly MA, Burrell K, Bebenek M, Smith C, et al. Focused ultrasound delivery of raman nanoparticles across the blood-brain barrier: Potential for targeting experimental brain tumors. Nanomed: Nanotechnol Biol Med (2014) 10:e1075– 87. doi: 10.1016/j.nano.2013.12.006	Diaz	Rutka	Focused ultrasound delivery of Raman nanoparticles across the blood-brain barrier: Potential for targeting experimental brain tumors	https://doi.org/10.1016%2Fj.nano.2013.12.006	Nanomedicine: Nanotechnology, Biology, and Medicine	2014	Canada	Rat	Wistar			9L	320000		GNPs coated with PEG2000	Imaging		17	Definity	0.02	12000000000	240000000	2.2	1		4	8					0.5515								0.23	1	10	120	1					fluorometric assay, Surface Enhanced Raman Scattering Intensity
Dong L, Li N, Wei X, Wang Y, Chang L, Wu H, et al. A gambogic acid-loaded delivery system mediated by ultrasound-targetedmicrobubble destruction: A promising therapy method for malignant cerebralglioma. Int J Nanomed (2022) 17:2001–17. doi: 10.2147/IJN.S344940	Dong	Wang, F	A Gambogic Acid-Loaded Delivery System Mediated by Ultrasound-Targeted Microbubble Destruction: A Promising Therapy Method for Malignant Cerebral Glioma	https://doi.org/10.2147%2FIJN.S344940	International Journal of Nanomedicine	2022	China	Mouse	BALB/c		6	U87	200000	2	Gambogic Acid		0.62875		Cationic PGLA-MBs (DSPC:PEI:PEG-2000)					3	3		10					0.949								0.63	5	50	60	1	Y	0.3636	Volume, Bioluminescence	-0.9867
. Dong Q, He L, Chen L, Deng Q. Opening the blood-brain barrier and improving the efficacy of temozolomide treatments of glioblastoma using pulsed, focused ultrasound with a microbubble contrast agent. BioMed Res Int (2018) 2018:1-9. doi: 10.1155/2018/ 6501508	Dong	Deng	Opening the Blood-Brain Barrier and Improving the Efficacy of Temozolomide Treatments of Glioblastoma Using Pulsed, Focused Ultrasound with a Microbubble Contrast Agent	https://doi.org/10.1155%2F2018%2F6501508	Biomed Research International	2018	China	Rat	Wistar	200		9L	100000	4	Temezolomide	Chemotherapy	0.194151	100	Sulfur hexafuloride	1				5	1							1.7								0.8			600	0.4			Volume, Inhibitory Rate	-0.3628
Englander ZK, Wei H-J, Pouliopoulos AN, Bendau E, Upadhyayula P, Jan C-I, et al. Focused ultrasound mediated blood–brain barrier opening is safe and feasible in a murine pontine glioma model. Sci Rep (2021) 11:6521. doi: 10.1038/s41598-021-85180-y	Englander	Wu, CC	Focused ultrasound mediated blood–brain barrier opening is safe and feasible in a murine pontine glioma model	https://doi.org/10.1038%2Fs41598-021-85180-y	Scientific Reports	2021	USA	Mouse	B6 Albino		6	Retro-virus induced p53−/− PTEN−/− Tumor Cells	10000	6	Etoposide	Chemotherapy	0.58856	20	SonoVue		355000000		2	2	5	4	14				Imasonic	1.5	1	60		60	7.5	1		0.7	5	10	120	5	Y	0.08			LC/ MS
Fan C-H, Wang T-W, Hsieh Y-K, Wang C-F, Gao Z, Kim A, et al. Enhancing boron uptake in brain glioma by a boron-polymer/microbubble complex with focused ultrasound. ACS Appl Mater Interfaces (2019) 11:11144–56. doi: 10.1021/acsami.8b22468	Fan, CH	Yeh, CK	Enhancing Boron Uptake in Brain Glioma by a Boron-Polymer/Microbubble Complex with Focused Ultrasound	https://doi.org/10.1021/acsami.8b22468	ACS Applied Materials and Interfaces	2019	Taiwan	Mouse	C57BL/6J	25		GL261	500	2.5	Polyanion PEG-b-PMBSH NPs containing Boron	Radiotherapy		0.035	MBs (31.5:3.9:1.8 DPTAP:DPPC:DSPE-PEG 2000) loaded with PEG-b-PMBSH	0.00127551	19600000000	25000000	1.2	1		4	14		0.0383	V302	Panametrics	1	1	38		60	26	3		0.5	0.5	5	260	1					ICP-MS
Fan C-H, Chang E-L, Ting C-Y, Lin Y-C, Liao E-C, Huang C-Y, et al. Folate_x0002_conjugated gene-carrying microbubbles with focused ultrasound for concurrent blood_x0002_brain barrier opening and local gene delivery. Biomaterials (2016) 106:46–57. doi: 10.1016/j.biomaterials.2016.08.017	Fan, CH	Yeh, CK	Folate-conjugated gene-carrying microbubbles with focused ultrasound for concurrent blood-brain barrier opening and local gene delivery	https://doi.org/10.1016/j.biomaterials.2016.08.017	Biomaterials	2016	Taiwan	Rat	Sprague-Dawley	200		C6	500000		Vesicles conjugated with folate and containing Luciferase Plasmid	Gene Therapy			DNA-Loaded Cationic MBs (31.5:3.9:1.8 DPPC:DPTAP:DSPE-PEG 2000) conjugated with folate		37000000000		3.2	1		2	7		0.0229			1								0.7				5					Radiance of Luciferase
Fan CH, Cheng YH, Ting CY, Ho YJ, Hsu PH, Liu HL, et al. Ultrasound/magnetic targeting with spio-dox-microbubble complex for image-guided drug delivery in brain tumors. THERANOSTICS (2016) 6:1542–56. doi: 10.7150/thno.15297	Fan, CH	Yeh, CK	Ultrasound/Magnetic Targeting with SPIO-DOX-Microbubble Complex for Image-Guided Drug Delivery in Brain Tumors	https://doi.org/10.7150%2Fthno.15297	Theranostics	2016	Taiwan	Rat	Sprague-Dawley	200		C6	700000		SPIO NPs loaded with Doxorubicin	Chemotherapy			MBs (21:21:1 DSPC:DSPG:DSPE-PEG2000) loaded with SPIO-DOX NPs	5	5.1e+08	2.55e+09	5.4	1		4	10		0.0229			1								0.3	0.5	5	240	1					LC, ICP-AES
Fan CH, Ting CY, Chang YC, Wei KC, Liu HL, Yeh CK. Drug-loaded bubbles with matched focused ultrasound excitation for concurrent blood-brain barrier opening and brain-tumor drug delivery. Acta BIOMATER (2015) 15:89–101. doi: 10.1016/ j.actbio.2014.12.026	Fan, CH	Yeh, CK	Drug-loaded bubbles with matched focused ultrasound excitation for concurrent blood–brain barrier opening and brain-tumor drug delivery	https://doi.org/10.1016/j.actbio.2014.12.026	Acta Biomaterialia	2015	Taiwan	Rat	Sprague-Dawley	200		C6	500000	4.5	Carmustine	Chemotherapy	0.21405	4.2	MBs (19:1 DPPC:DSPE-PEG 2000) loaded with Carmustine		42460000000		0.92	1		2	9		0.05			10				6	3.7	1		1.42	1	1	240	10	Y	0.25	Volume	-0.6111	LC
Fan CH, Ting CY, Lin HJ, Wang CH, Liu HL, Yen TC, et al. Spio-conjugated, doxorubicin-loaded microbubbles for concurrent mri and focused-ultrasound enhanced brain-tumor drug delivery. BIOMATERIALS (2013) 34:3706–15. doi: 10.1016/ j.biomaterials.2013.01.099	Fan, CH	Yeh, CK	SPIO-conjugated, doxorubicin-loaded microbubbles for concurrent MRI and focused-ultrasound enhanced brain-tumor drug delivery	https://doi.org/10.1016/j.biomaterials.2013.01.099	Biomaterials	2013	Taiwan	Rat	Sprague-Dawley	200		C6	2500	4.5	Doxorubicin loaded SPIO NPs	Chemotherapy			MBs ((21:21:1 DSPC:DSPG:DSPE-PEG2000) loaded with SPIO-DOX NPs	5	32500000000	162500000000		1		4	10		0.195		Imasonic	0.4		60		80			4	0.325	0.25	2.5	90	1					fluorometric assay, ICP-MS
Fan CH, Ting CY, Liu HL, Huang CY, Hsieh HY, Yen TC, et al. Antiangiogenic_x0002_targeting drug-loaded microbubbles combined with focused ultrasound for glioma treatment. BIOMATERIALS (2013) 34:2142–55. doi: 10.1016/j.biomaterials.2012.11.048	Fan, CH	Yeh, CK	Antiangiogenic-targeting drug-loaded microbubbles combined with focused ultrasound for glioma treatment	https://doi.org/10.1016/j.biomaterials.2012.11.048	Biomaterials	2013	Taiwan	Rat	Sprague-Dawley	200		C6	2500	4.5	Carmustine and anti-VEGF-R2 antibodies	Chemotherapy and Immunotherapy	150	6.25	MBs (19:1 DPPC:DSPE-PEG-2000) loaded with Carmustine and conjugated with biotinylated anti-VEGF-R2 antibody	2.5	12290000000	30725000000	1.79	2	1	2	9		0.05	V302	Panametrics	1	1	38		60	26	3		0.7	5	10	60	5	Y	0.6154	Volume	-0.8811	LC
Habimana-Griffin L, Ye DZ, Carpenter J, Prior J, Sudlow G, Marsala L, et al. Intracranial glioma xenograft model rapidly reestablishes blood-brain barrier integrity for longitudinal imaging of tumor progression using fluorescence molecular tomography and contrast agents. J OF Biomed OPTICS (2020) 25(2):026004. doi: 10.1117/ 1.JBO.25.2.026004	Habimana-Griffin	Achilefu	Intracranial Glioma Xenograft model Rapidly Reestablishes Blood-Brain Barrier Integrity for Longitudinal Imaging of Tumor Progression using Fluorescence Molecular Tomography and Contrast Agents	https://doi.org/10.1117%2F1.JBO.25.2.026004	Journal of Biomedical Optics	2020	USA	Mouse	NU/NU		7	U87	50000	0.65	LS301, Cardiogreen	Imaging		0.223						2	4	5	28			VIFU 2000	Alpinion	1.5	1	60		60	6.04	0.62		0.85	3.35	6.7	60	5					Fluorescence Molecular Tomography
Kovacs Z, Werner B, Rassi A, Sass JO, Martin-Fiori E, Bernasconi M. Prolonged survival upon ultrasound-enhanced doxorubicin delivery in two syngenic glioblastoma mouse models. J OF Controlled RELEASE (2014) 187:74–82. doi: 10.1016/ j.jconrel.2014.05.033	Kovacs	Bernasconi	Prolonged survival upon ultrasound-enhanced doxorubicin delivery in two syngenic glioblastoma mouse models	https://doi.org/10.1016/j.jconrel.2014.05.033	Journal of Controlled Release	2014	Switzerland	Mouse	B6 Albino		12	GL261	100000	3	Doxorubicin	Chemotherapy	0.54352	8	BG6895		209000000		1.47	1			11	2		H-107MR	Sonic Concepts	0.6125	1	64	63.2	50	21.42	3.02		0.4	1	10	180	1	Y	0.84			fluorometric assay, LC
Li Y, Wu M, Zhang N, Tang C, Jiang P, Liu X, et al. Mechanisms of enhanced antiglioma efficacy of polysorbate 80-modified paclitaxel-loaded plga nanoparticles by focused ultrasound. J Cell Mol Med (2018) 22:4171–82. doi: 10.1111/jcmm.13695	Li	Zheng, H	Mechanisms of enhanced antiglioma efficacy of polysorbate 80-modified paclitaxel-loaded PLGA nanoparticles by focused ultrasound	https://doi.org/10.1111%2Fjcmm.13695	Journal of Cellular and Molecular Medicine	2018	China	Mouse	BALB/c		6	U87	500000	3	NPs (PGLA) conjugated with polysorbate-80 and loaded with Paclitaxel	Chemotherapy		3				125000000		3	3		10					1	1	43.1	44.45	4				0.3			60		Y	0.1563	Bioluminescence	-0.75	ex vivo fluorescence
Lin Q, Mao K-L, Tian F-R, Yang J-J, Chen P-P, Xu J, et al. Brain tumor-targeted delivery and therapy by focused ultrasound introduced doxorubicin-loaded cationic liposomes. Cancer Chemother Pharmacol (2016) 77:269–80. doi: 10.1007/s00280-015- 2926-1	Lin	Lu	Brain tumor-targeted delivery and therapy by focused ultrasound introduced doxorubicin-loaded cationic liposomes	https://doi.org/10.1007/s00280-015-2926-1	Cancer Chemotherapy and Pharmacology	2016	China	Rat	Sprague-Dawley	200		C6	1000000	5	Cationic Liposomal (HSPC/DOPE/Cholesterol/CTAB/Didodecyldimethylammonium bromide (10:1:3:5:2) Doxorubicin	Chemotherapy		17.01	SonoVue	0.3	355000000	106500000	2	8						Acuson Sequoia 512C system	Siemens	0.69							0.32	1.9	1	10	60	1	Y	1.6711	volume	-1.0076	fluorometric assay
Pharmacokinetics of doxorubicin in glioblastoma multiforme following ultrasound-induced blood-brain barrier disruption as determined by microdialysis. J Pharm Biomed Anal (2018) 149:482–7. doi: 10.1016/j.jpba.2017.11.047	Lin, YL	Yang, FY	Pharmacokinetics of doxorubicin in glioblastoma multiforme following ultrasound-Induced blood-brain barrier disruption as determined by microdialysis	https://doi.org/10.1016/j.jpba.2017.11.047	Journal of Pharmaceutical and Biomedical Analysis	2018	Taiwan	Mouse	NOD-scid		6	GBM8401	200000	3.5	Doxorubicin	Chemotherapy	0.54352	5	SonoVue	0.3	355000000	106500000	2	1			10			A392S	Panametrics	1	1	38	63.5		26	3	2.86	0.7	5	50	60	1					Spectrophotmetry, LC
Liu H-L, Hsu P-H, Lin C-Y, Huang C-W, Chai W-Y, Chu P-C, et al. Focused ultrasound enhances central nervous system delivery of bevacizumab for malignant glioma treatment. Radiology (2016) 281:99–108. doi: 10.1148/radiol.2016152444	Liu, HL	Wei, KC	Focused Ultrasound Enhances Central Nervous System Delivery of Bevacizumab for Malignant Glioma Treatment	https://doi.org/10.1148/radiol.2016152444	Radiology	2016	Taiwan	Mouse	NU/NU	20	5	U87	500000	2	Bevacizumab	Immunotherapy	149	50	SonoVue	0.5	355000000	177500000	2	5	7		8				Sonic Concepts	0.4		60	52		20	3	11	0.4	1	10	60	1	Y	0.587	Growth Rate	-0.7039	LC, PET/CT scan
Liu HL, Hua MY, Chen PY, Chu PC, Pan CH, Yang HW, et al. Blood-brain barrier disruption with focused ultrasound enhances delivery of chemotherapeutic drugs for glioblastoma treatment. RADIOLOGY (2010) 255:415–25. doi: 10.1148/radiol.10090699	Liu, HL	Wei, KC	Blood-brain barrier disruption with focused ultrasound enhances delivery of chemotherapeutic drugs for glioblastoma treatment	https://doi.org/10.1148/radiol.10090699	Radiology	2010	Taiwan	Rat	Sprague-Dawley	250		C6	500000	4.5	Carmustine	Chemotherapy	0.21405	13.5	SonoVue	0.002	355000000	710000	2	1			10		0.03		Imasonic	0.4		60	80		23	4		0.62	1	10	30	1	Y	0.6563	Volume	-0.9583	LC
Liu HL, Huang CY, Chen JY, Wang HYJ, Chen PY, Wei KC. Pharmacodynamic and therapeutic investigation of focused ultrasound-induced blood-brain barrier opening for enhanced temozolomide delivery in glioma treatment. PloS One (2014) 9:e114311. doi: 10.1371/journal.pone.011431177	Liu, HL	Wei, KC	Pharmacodynamic and TherapeuticInvestigation of Focused Ultrasound-Induced Blood-Brain Barrier Opening forEnhanced Temozolomide Delivery inGlioma Treatment	10.1371/journal.pone.0114311	PLoS One	2014	Taiwan	Mouse	NU/NU		5	U87	300000	2	Temezolomide	Chemotherapy	0.194151	25	SonoVue		355000000		2	2	4		11		0.011		Sonic Concepts	0.5		60	52				2	0.3	1	10	60	1	Y	0.0571	Volume	-0.2245	LC/ MS
Luo Z, Jin K, Pang Q, Shen S, Yan Z, Jiang T, et al. On-demand drug release from dual-targeting small nanoparticles triggered by high-intensity focused ultrasound enhanced glioblastoma-targeting therapy. ACS Appl Mater Interfaces (2017) 9:31612– 25. doi: 10.1021/acsami.7b10866	Luo	Jiang	On-Demand Drug Release from Dual-Targeting Small Nanoparticles Triggered by High-Intensity Focused Ultrasound Enhanced Glioblastoma-Targeting Therapy	https://doi.org/10.1021/acsami.7b10866	ACS Applied Materials and Interfaces	2017	China	Mouse	BALB/c	18	4	U87	500000	4	Doxorubicin, perfluorooctyl bromide	Chemotherapy	0.54352	2	MBs (PGLA:DSPE-PEG-2000/3400) conjugated with Angiopep-2 and loaded with Doxorubicin and perfluorooctyl bromide	5			0.03	1			12									5			10.5		25	1000	12	0.25	Y	1.6047			in vivo and ex vivo Fluorescence
McDannold N, Zhang YZ, Supko JG, Power C, Sun T, Peng CG, et al. Acoustic feedback enables safe and reliable carboplatin delivery across the blood-brain barrier with a clinical focused ultrasound system and improves survival in a rat glioma model. THERANOSTICS (2019) 9:6284–99. doi: 10.7150/thno.35892	McDannold	Reardon	Acoustic feedback enables safe and reliable carboplatin delivery across the blood-brain barrier with a clinical focused ultrasound system and improves survival in a rat glioma model	https://doi.org/10.7150%2Fthno.35892	Theranostics	2019	USA	Rat	Fischer CDF			F98	20000	3.5	Carboplatin	Chemotherapy	0.371249	50	Definity	0.01	12000000000	120000000	2.2	1		27	11			Exablate Neuro	Insightec	0.23	1024	300					0.39	0.186	0.5	5	75	1.1	Y	0.4821	Volume	-0.4267	LC/ MS
McDannold N, Zhang YZ, Supko JG, Power C, Sun T, Vykhodtseva N, et al. Blood_x0002_brain barrier disruption and delivery of irinotecan in a rat model using a clinical transcranial mri-guided focused ultrasound system. Sci Rep (2020) 10:8766. doi: 10.1038/s41598-020-65617-6	McDannold	Reardon	Blood-brain barrier disruption and delivery of irinotecan in a rat model using a clinical transcranial MRi-guided focused ultrasound system	https://doi.org/10.1038/s41598-020-65617-6	Scientific Reports	2020	USA	Rat	Sprague-Dawley			F98	20000	3.5	Irinotecan	Chemotherapy	0.586678	20	Definity	0.01	12000000000	120000000	2.2	3	7	36	8	100		Exablate Neuro	Insightec	0.23	1024	300					0.39	0.165	0.5	5	55	1.1	Y	-0.0893	Volume	0	LC
Pacia CP, Yuan JY, Yue YM, Xu L, Nazeri A, Desai R, et al. Sonobiopsy for minimally invasive, spatiotemporally- controlled, and sensitive detection of glioblastoma_x0002_derived circulating tumor dna. THERANOSTICS (2022) 12:362–78. doi: 10.7150/thno.65597	Pacia	Chen, H	Sonobiopsy for minimally invasive, spatiotemporally-controlled, and sensitive detection of glioblastoma-derived circulating tumor DNA	https://doi.org/10.7150%2Fthno.65597	Theranostics	2022	USA	Mouse	NU/NU		6	U87	20000	3.5					Definity	0.1	12000000000	1200000000	2.2	1		3	10		0.025		Imasonic	1.5	7	25	20		5.5	1.2		1	3.35	6.7	180	5
Pan M, Zhang Y, Deng Z, Yan F, Hong G. Noninvasive and local delivery of adenoviral-mediated herpes simplex virus thymidine kinase to treat glioma through focused ultrasound-induced blood-brain barrier opening in rats. J Biomed Nanotechnol (2018) 14:2031–41. doi: 10.1166/jbn.2018.2642	Pan	Hong	Noninvasive and local delivery of adenoviral-mediated herpes simplex virus thymidine kinase to treat glioma through focused ultrasound-induced blood-brain barrier opening in rats	https://doi.org/10.1166/jbn.2018.2642	Journal of Biomedical Nanotechnology	2018	China	Rat	Sprague-Dawley	180		C6	10000000	5	Adenoviral-HSV1-TK-EGFP/GCV	Gene Therapy		100	9:1 DSPC:DSPC-PEG2000	0.5	1000000000	500000000		3	3		11		0.015											0.12			60	5000	Y	0.3889	Volume	-0.8383	EGFP Fluorescence ex vivo
Papachristodoulou A, Signorell RD, Werner B, Brambilla D, Luciani P, Cavusoglu M, et al. Chemotherapy sensitization of glioblastoma by focused ultrasound-mediated delivery of therapeutic liposomes. J OF Controlled RELEASE (2019) 295:130–9. doi: 10.1016/j.jconrel.2018.12.009	Papachristodoulou	Leroux	Chemotherapy sensitization of glioblastoma by focused ultrasound-mediated delivery of therapeutic liposomes	https://doi.org/10.1016/j.jconrel.2018.12.009	Journal of Controlled Release	2019	Switzerland	Mouse	VM/DK		6	SMA-497	5000	3	Liposomal (52:40:7.5:0.5 DOPC:Cholesterol:DSPE-PEG:DiD) O6BTG 1-bromooctadecane and temezolomide	Chemotherapy		10	BG8235		16800000		1.47	1			6		0.005		Imasonic		6							0.55	1	10	180	1	Y	0.9286	Volume	-0.5789	LC/ MS, ex vivo fluorescence
Park J, Aryal M, Vykhodtseva N, Zhang YZ, McDannold N. Evaluation of permeability, doxorubicin delivery, and drug retention in a rat brain tumor model after ultrasound-induced blood-tumor barrier disruption. J OF Controlled RELEASE (2017) 250:77–85. doi: 10.1016/j.jconrel.2016.10.011	Park	McDannold	Evaluation of permeability, doxorubicin delivery, and drug retention in a rat brain tumor model after ultrasound-induced blood-tumor barrier disruption	https://doi.org/10.1016/j.jconrel.2016.10.011	Journal of Controlled Release	2016	USA	Rat	Sprague-Dawley	250		9L	100000	3.5	Doxorubicin	Chemotherapy	0.54352	5.67	Definity	0.01	12000000000	120000000	2.2	1		5	7					0.69	1	100	80		14	2.3		0.72	1	10	60	1					fluorometric analysis
Pi Z, Huang Y, Shen Y, Zeng X, Hu Y, Chen T, et al. Sonodynamic therapy on intracranial glioblastoma xenografts using sinoporphyrin sodium delivered by ultrasound with microbubbles. Ann Biomed Eng (2019) 47:549–62. doi: 10.1007/s10439-018-02141-9	Pi	Chen, X	Sonodynamic Therapy on Intracranial Glioblastoma Xenografts Using Sinoporphyrin Sodium Delivered by Ultrasound with Microbubbles	https://doi.org/10.1007/s10439-018-02141-9	Annals of Biomedical Engineering	2019	China	Mouse	BALB/c	20	6	U87	100000	3.5	DVDMS	Sonodynamic Therapy	1.23026	2	9:1 DSPC:DSPC-PEG2000	0.0002	2500000000	500000	1.908	3	3		7					0.996	1				65	5		0.64	1	10	60	1	Y	0.1635	Bioluminescence	-0.9853	ex vivo fluorescence
Shen YY, Pi ZK, Yan F, Yeh CK, Zeng XJ, Diao XF, et al. Enhanced delivery of paclitaxel liposomes using focused ultrasound with microbubbles for treating nude mice bearing intracranial glioblastoma xenografts. Int J OF NANOMED (2017) 12:5613–29. doi: 10.2147/IJN.S136401	Shen	Zheng	Enhanced delivery of paclitaxel liposomes using focused ultrasound with microbubbles for treating nude mice bearing intracranial glioblastoma xenografts	https://doi.org/10.2147/ijn.s136401	International Journal of Nanomedicine	2017	China	Mouse	BALB/c	20	6	U87	100000		Liposomal Paclitaxel (80:10:10:5 DPPC:Paclitaxel:DSPE-PEG2000: Cholesterol)	Chemotherapy		10	9:1 DSPC:DSPE-PEG2000	0.0002	2500000000	500000	1.932	3	2		10		0.00048		Sonic Concepts	1.1	1				65	5		0.64	1	10	60	1	Y	0.1481	Volume	-0.9756	ex vivo fluorescence, LC
Sheybani ND, Breza VR, Paul S, McCauley KS, Berr SS, Miller GW, et al. Immunopet-informed sequence for focused ultrasound-targeted mcd47 blockade controls glioma. J Controlled Release (2021) 331:19–29. doi: 10.1016/j.jconrel.2021.01.023	Sheybani	Price	ImmunoPET-informed sequence for focused ultrasound-targeted mCD47 blockade controls glioma	https://doi.org/10.1016/j.jconrel.2021.01.023	Journal of Controlled Release	2021	USA	Mouse	C57BL/6J		6	GL261	100000	3	anti-mouse CD47 monoclonal antibody	Immunotherapy	150	32	Albumin-shelled MBs			100000000		3	3	4	14		0.015	RK-100	FUS Instruments	1.14	1							0.4	0.5		120		Y	0.25	Volume	-0.5833	gamma counting, PET/CT scan
Sheybani ND, Witter AR, Garrison WJ, Miller GW, Price RJ, Bullock TNJ. Profiling of the immune landscape in murine glioblastoma following blood brain/ tumor barrier disruption with mr image-guided focused ultrasound. J Neuro-Oncol (2022) 156:109–22. doi: 10.1007/s11060-021-03887-4	Sheybani	Bullock	Profiling of the immune landscape in murine glioblastoma following blood brain/tumor barrier disruption with MR image-guided focused ultrasound	https://doi.org/10.1007/s11060-021-03887-4	Neuro-Oncology	2022	USA	Mouse	C57BL/6J		6	GL261	100000	3		Immunotherapy			Albumin-shelled MBs			100000000		1		4	14			RK-100	FUS Instruments	1.14	1							0.4	0.5	10	120	0.5
Sulheim E, Mørch Y, Snipstad S, Borgos SE, Miletic H, Bjerkvig R, et al. Therapeutic effect of cabazitaxel and blood-brain barrier opening in a patient-derived glioblastoma model. Nanotheranostics (2019) 3:103–12. doi: 10.7150/ntno.31479	Sulheim	Åslund	Therapeutic Effect of Cabaitaxel and Blood-Brain Barrier opening in a Patient-Derived Glioblastoma Model	https://doi.org/10.7150%2Fntno.31479	Nonotheranostics	2019	Norway	Mouse	NOD-scid		8	P3	200000	3.5	NPs (PEBCA) loaded with Cabazitaxel	Chemotherapy		10	PEBCA NPs mixed with 0.5% w/v Casein		500000000		2.6	1		4	35		0.015	RK-300	FUS Instruments	1.1								0.32	1	10	360	1			Volume	0.5	LC-MS/MS
Sun T, Zhang YZ, Power C, Alexander PM, Sutton JT, Aryal M, et al. Closed-loop control of targeted ultrasound drug delivery across the blood-brain/tumor barriers in a rat glioma model. Proc OF THE Natl Acad OF Sci OF THE UNITED States OF America (2017) 114:E10281–90. doi: 10.1073/pnas.1713328114	Sun, T	McDannold	Closed-loop control of targeted ultrasound drug delivery across the blood-brain/tumor barriers in a rat glioma model	https://doi.org/10.1073/pnas.1713328114	PNAS	2017	USA	Rat	Fischer CDF	300		F98	200000	3.5	Liposomal Doxorubicin	Chemotherapy		2	Optison	0.2	650000000	130000000	3.5	1			8.5	2				0.2743	2	100	80					0.66	4	10	120	4					ex vivo fluorescence
Sun, Y., Wang, H., Wang, P., Zhang, K., Geng, X., Liu, Q., et al. (2019). Tumor targeting dvdms-760 nanoliposomes for an enhanced sonodynamic therapy of gliomas. Biomaterials Science 7, 985–994.761doi:10.1039/C8BM01187G	Sun, Y	Wang, X	Tumor targeting DVDMS-nanoliposomes for an enhanced sonodynamic therapy of gliomas	https://doi.org/10.1039/C8BM01187G	Biomaterials Science	2019	China	Mouse	BALB/c	20		C6	1000000	3.5	Liposomal DVDMS (67 : 4 : 4 : 25 DPPC : DSPE-PEG2000 : DSPE-PEG-iRGD : cholesterol)	Sonodynamic Therapy		1	MBs (65:5:30 DPPC : DSPE-PEG2000 : cholesterol)	1				2	5		7	3				1		35					1		20	200	60	1	Y	1.1053			ex vivo fluorescence, fluorescence photomentry
Timbie KF, Afzal U, Date A, Zhang C, Song J, Miller GW, et al. Mr Image-guided delivery of cisplatin-loaded brain-penetrating nanoparticles to invasive glioma with focused ultrasound. J Controlled Release (2017) 263:120–31. doi: 10.1016/ j.jconrel.2017.03.017	Timbie	Price	MR image-guided delivery of cisplatin-loaded brain-penetrating nanoparticles to invasive glioma with focused ultrasound	https://doi.org/10.1016%2Fj.jconrel.2017.03.017	Journal of Controlled Release	2017	USA	Rat	Fischer 344	160		F98	1000000	4	NPs (17:1 PAA-PEG:PAA) loaded with Cisplatin	Chemotherapy		2.5	Albumin shelled MBs	0.153846	650000000	100000000	3.5	1		9	14	1	0.005		FUS Instruments	1.14	1							0.8	0.5		240		Y	0.1852	volume, tumor growth inhibition	-0.61
Ting CY, Fan CH, Liu HL, Huang CY, Hsieh HY, Yen TC, et al. Concurrent blood_x0002_brain barrier opening and local drug delivery using drug-carrying microbubbles and focused ultrasound for brain glioma treatment. BIOMATERIALS (2012) 33:704–12. doi: 10.1016/j.biomaterials.2011.09.096	Ting	Yeh, CK	Concurrent blood-brain barrier opening and local drug delivery using drug-carrying microbubbles and focused ultrasound for brain glioma treatment	https://doi.org/10.1016/j.biomaterials.2011.09.096	Biomaterials	2012	Taiwan	Rat	Sprague-Dawley	250		C6	500000	4.5	Carmustine	Chemotherapy	0.21405	5	MBs (19:1 DPPC:DSPE-PEG-2000) loaded with Carmustine	2	19780000000	39560000000	1.32	2	1	2	4		0.02	V302	Panametrics	1	1	38		60	26	3		0.7	5	10	60	5	Y	0.1017	Volume	-0.9271	LC
Treat LH, McDannold N, Zhang YZ, Vykhodtseva N, Hynynen K. Improved anti_x0002_tumor effect of liposomal doxorubicin after targeted blood-brain barrier disruption by mri-guided focused ultrasound in rat glioma. ULTRASOUND IN Med AND Biol (2012) 38:1716–25. doi: 10.1016/j.ultrasmedbio.2012.04.015	Treat	Hynynen	Improved anti-tumor effect of liposomal doxorubicin after targeted blood-brain barrier disruption by MRI-guided focused ultrasound in rat glioma	https://doi.org/10.1016/j.ultrasmedbio.2012.04.015	Ultrasound in Medicine and Biology	2013	Canada	Rat	Sprague-Dawley	200		9L	100000	3.5	Liposomal Doxorubicin (Doxil)	Chemotherapy		5.67	Definity	0.02	12000000000	240000000	2.2	1		9	8	1				1.7	1	10	8		4	1		1.2	1	10	120	1	Y	0.069	Volume, doubling time	-0.2703
Wei H-J, Upadhyayula PS, Pouliopoulos AN, Englander ZK, Zhang X, Jan C-I, et al. Focused ultrasound-mediated blood-brain barrier opening increases delivery and efficacy of etoposide for glioblastoma treatment. Int J Radiat Oncol Biol Phys (2021) 110:539–50. doi: 10.1016/j.ijrobp.2020.12.019	Wei, HJ	Wu, CC	Focused Ultrasound-Mediated Blood-Brain Barrier Opening Increases Delivery and Efficacy of Etoposide for Glioblastoma Treatment	https://doi.org/10.1016%2Fj.ijrobp.2020.12.019	International Journal of Radiation Oncology Biology Physics	2021	USA	Mouse	B6 Albino		4	MGPP3	50000	2	Etoposide	Chemotherapy	0.58856	5	9:1 DSPC:DSPE-PEG-2000	1	800000000	800000000	1.37	1		4	7				Imasonic	1.5	1	60		60				0.7	0.05	1	30	5	Y	0.3158	Volume	-0.5066	LC/ MS
Wei KC, Chu PC, Wang HYJ, Huang CY, Chen PY, Tsai HC, et al. Focused ultrasound-induced blood-brain barrier opening to enhance temozolomide delivery for glioblastoma treatment: A preclinical study. PloS One (2013) 8(3):e58995. doi: 10.1371/ journal.pone.0058995	Wei, KC	Liu, HL	Focused Ultrasound-Induced Blood–Brain Barrier Opening to Enhance Temozolomide Delivery for Glioblastoma Treatment: A Preclinical Study	https://doi.org/10.1371%2Fjournal.pone.0058995	PLoS One	2013	Taiwan	Rat	Fischer 344	180	7	9L	500000	4.5	Temezolomide	Chemotherapy	0.194151	75	SonoVue	0.1	355000000	35500000	2	2	2		11		0.015		Imasonic	0.5		60	80				3	0.6	1	10	60	1	Y	0.122	Volume	-0.7586	LC/ MS
Yang F-Y, Wang H-E, Lin G-L, Lin H-H, Wong T-T. Evaluation of the increase in permeability of the blood-brain barrier during tumor progression after pulsed focused ultrasound. Int J Nanomed (2012) 7:723–30. doi: 10.2147/IJN.S28503	Yang	Wong	Evaluation of the increase in permeability of the blood-brain barrier during tumor progression after pulsed focused ultrasound	https://doi.org/10.2147/ijn.s28503	International Journal of Nanomedicine	2012	Taiwan	Rat	Fischer 344	290	9	F98	100000	5		Imaging		100	SonoVue	0.3	355000000	106500000	2	3	2		6			A392S	Panametrics	1	1	38	63.5		26	3	5.72		5	50	60	1					fluorometric assay
Yang FY, Chang WY, Lin WT, Hwang JJ, Chien YC, Wang HE, et al. Focused ultrasound enhanced molecular imaging and gene therapy for multifusion reporter gene in glioma-bearing rat model. ONCOTARGET (2015) 6:36260–8. doi: 10.18632/ oncotarget.5389	Yang	Tsai	Focused ultrasound enhanced molecular imaging and gene therapy for multifusion reporter gene in glioma-bearing rat model	https://doi.org/10.18632%2Foncotarget.5389	Oncotarget	2015	Taiwan	Rat	Fischer 344	250	11	F98 +Fluc/GFP/HSV1-TK	100000	5	GCV	Antiviral/ Gene Therapy	0.25523	10	SonoVue	0.3	355000000	106500000	2	3	3		10			A392S	Panametrics	1	1	38	63.5		26	3	2.86	0.7	5	50	60	1			Bioluminescence	-0.0515	Micro-SPECT/CT
Yang FY, Chen YW, Chou FI, Yen SH, Lin YL. Boron neutron capture therapy for glioblastoma multiforme: Enhanced drug delivery and antitumor effect following blood_x0002_brain barrier disruption induced by focused ultrasound. Future Oncol (2012) 8:1361–9. doi: 10.2217/FON.12.118	Yang	Wong	Boron neutron capture therapy for glioblastoma multiforme: enhanced drug delivery and antitumor effect following blood-brain barrier disruption induced by focused ultrasound	https://doi.org/10.2217/fon.12.118	Future Oncology	2012	Taiwan	Mouse	NOD-scid		6	GBM8401	200000	3.5	BPA	Radiotherapy	0.20821	500	SonoVue	0.3	355000000	106500000	2	1			8			A392S	Panametrics	1	1	38	63.5		26	3	2.86	0.7	5	50	60	1			Bioluminescence	-0.0246	ICP-MS
Yang F-Y, Ko C-E, Huang S-Y, Chung I-F, Chen G-S. Pharmacokinetic changes induced by focused ultrasound in glioma-bearing rats as measured by dynamic contrast_x0002_enhanced mri. PloS One (2014) 9(3):e106782. doi: 10.1371/journal.pon	Yang	Chen, GS	Pharmacokinetic Changes Induced by FocusedUltrasound in Glioma-Bearing Rats as Measured byDynamic Contrast-Enhanced MRI	https://doi.org/10.1371/journal.pone.0092910	PLoS One	2014	Taiwan	Rat	Fischer 344	250	11	F98	100000	5		Imaging		0.15725	SonoVue	0.15	355000000	53250000	2	1			8			H-101MR	Sonic Concepts	1.04	1	64	62.64		8	1.5	4.1		5	50	60	1
Yang FY, Lin GL, Horng SC, Chang TK, Wu SY, Wong TT, et al. Pulsed high_x0002_intensity focused ultrasound enhances the relative permeability of the blood-tumor barrier in a glioma-bearing rat model. IEEE Trans ON ULTRASONICS FERROELECTRICS AND FREQUENCY CONTROL (2011) 58:964–70. doi: 10.1109/ TUFFC.2011.1897	Yang	Wong	Pulsed High-Intensity Focused Ultrasound Enhances the Relative Permeability of the Blood-Tumor Barrier in a Glioma-Bearing Rat Model	https://doi.org/10.1109/tuffc.2011.1897	IEEE Transactions on Ultrasonics Ferroelectrics and Frequency Control	2011	Taiwan	Rat	Fischer 344	200	8	F98	100000	5		Imaging		0.15725	SonoVue	0.45	355000000	159750000	2	1			11			A392S	Panametrics	1	1	38	63.5		26	3	1.43	0.5	5	50	60	1
Yang FY, Teng MC, Lu MG, Liang HF, Lee YR, Yen CC, et al. Treating glioblastoma multiforme with selective high-dose liposomal doxorubicin chemotherapy induced by repeated focused ultrasound. Int J OF NANOMED (2012) 7:965–74. doi: 10.2147/IJN.S29229	Yang	Wong	Treating glioblastoma multiforme with selective high-dose liposomal doxorubicin chemotherapy induced by repeated focused ultrasound	https://doi.org/10.2147%2FIJN.S29229	International Journal of Nanomedicine	2012	Taiwan	Mouse	NOD-scid		6	GBM8401	200000	3.5	AP-1 Liposomal Doxorubicin (L-α-Phosphatidylcholine:Cholesterol:DSPE-PEG2000)	Chemotherapy		5	SonoVue	0.3	355000000	106500000	2	1			5			A392S	Panametrics	1	1	38	63.5		26	3	2.86	0.7	5	50	60	1			Bioluminescence	-0.1328	Flow cytometry, ELISA, fluorometric assay
Yang F-Y, Wang H-E, Lin G-L, Teng M-C, Lin H-H, Wong T-T, et al. Micro_x0002_spect/ct–based pharmacokinetic analysis of %lt;sup%gt;99m%lt;/sup%gt;tc_x0002_diethylenetriaminepentaacetic acid in rats with blood–brain barrier disruption induced by focused ultrasound. J Nucl Med (2011) 52:478. doi: 10.2967/jnumed.110.083071	Yang	Liu, RS	Micro-SPECT/CT–Based Pharmacokinetic Analysis of 99mTc-Diethylenetriaminepentaacetic Acid in Rats with Blood–Brain Barrier Disruption Induced by Focused Ultrasound	https://doi.org/10.2967/jnumed.110.083071	Journal of Nuclear Medicine	2011	Taiwan	Rat	Fischer 344	290	9	F98	100000	5	99mTc-DTPA	Radiotherapy	0.39335		SonoVue	0.3	355000000	106500000	2	1			8			A392S	Panametrics	1	1	38	63.5		26	3	5.72		5	50	60	1					Micro-SPECT/CT
Yang F-Y, Wang H-E, Liu R-S, Teng M-C, Li J-J, Lu M, et al. Pharmacokinetic analysis of 111in-labeled liposomal doxorubicin in murine glioblastoma after blood-brain barrier disruption by focused ultrasound. PloS One (2012) 7(9):e45468. doi: 10.1371/ journal.pone.0045468	Yang	Wong	Pharmacokinetic Analysis of 111In-Labeled Liposomal Doxorubicin in Murine Glioblastoma after Blood-Brain Barrier Disruption by Focused Ultrasound	https://doi.org/10.1371%2Fjournal.pone.0045468	PLoS One	2012	Taiwan	Mouse	NOD-scid		6	GBM8401	200000	3.5	111In AP-1 Liposomal Doxorubicin (DSPE-PEG2000-MAL)	Chemotherapy			SonoVue	0.3	355000000	106500000	2	1			5			A392S	Panametrics	1	1	38	63.5		26	3	2.86	0.7	5	50	60	1					Micro-SPECT/CT
Yang FY, Wong TT, Teng MC, Liu RS, Lu M, Liang HF, et al. Focused ultrasound and interleukin-4 receptor-targeted liposomal doxorubicin for enhanced targeted drug delivery and antitumor effect in glioblastoma multiforme. J OF Controlled RELEASE (2012) 160:652–8. doi: 10.1016/j.jconrel.2012.02.023	Yang	Wei, MC	Focused ultrasound and interleukin-4 receptor-targeted liposomal doxorubicin for enhanced targeted drug delivery and antitumor effect in glioblastoma multiforme	https://doi.org/10.1016/j.jconrel.2012.02.023	Journal of Controlled Release	2012	Taiwan	Mouse	NOD-scid		6	GBM8401	200000	3.5	Liposomes (DSPE-PEG2000-MAL) conjugated with AP-1 surface peptides and loaded with Doxorubicin	Chemotherapy		5	SonoVue	0.3	355000000	106500000	2	2	4		5			A392S	Panametrics	1	1	38	63.5		26	3	2.86	0.7	5	50	60	1	Y	0.1538	Bioluminescence, relative tumor size	-0.0714	fluorometric assay
Yang Q, Zhou Y, Chen J, Huang N, Wang Z, Cheng Y. Gene therapy for drug_x0002_resistant glioblastoma via lipid-polymer hybrid nanoparticles combined with focused ultrasound. Int J Nanomed (2021) 16:185–99. doi: 10.2147/IJN.S286221	Yang, Q	Cheng, Y	Gene therapy for drug-resistant glioblastoma via lipid-polymer hybrid nanoparticles combined with focused ultrasound	https://doi.org/10.2147%2FIJN.S286221	International Journal of Nanomedicine	2021	China	Mouse	NOD-scid		4	T98G	200000	2.5	Temezolomide and NPs (7:1.5:1.5 Lecithin:DSPE-PEG-cRGD:DSPE-PEG-biotin, PGLA) loaded with CRISPR/Cas9 targeting MGMT plasmids with modified cRGD peptide	Chemotherapy and Gene Therapy		50	NPs conjugated to MBs (5:2:1 DPPC:DSPE-PEG-biotin:cholesterol) and loaded with plamid					1			7		0.00359										1.84						Y	0.7917	Volume	-0.9	ex vivo Fluorescence
Ye D, Yuan J, Yue Y, Rubin JB, Chen H. Focused ultrasound-enhanced delivery of intranasally administered anti-programmed cell death-ligand 1 antibody to an intracranial murine glioma model. Pharmaceutics (2021) 13:1–12. doi: 10.3390/ pharmaceutics13020190	Ye	Chen, H	Focused Ultrasound-Enhanced Delivery of IntranasallyAdministered Anti-Programmed Cell Death-Ligand 1 Antibody to an Intracranial Murine Glioma Model	https://doi.org/10.3390/pharmaceutics13020190	Pharmaceutics	2021	USA	Mouse	NIH Swiss	25	6	GL261	50000		aPD-L1 monoclonal antibody conjugated with IRDye 800CW	Immunotherapy	150	2.304	9:1 DSPC:PEG40S	1.2	800000000	960000000	4.5	1		4	14			VIFU 2000	Alpinion	1.5	1	60		60	6.04	0.62		0.43	3.35	6.7	60	5					ex vivo Fluorescence, ELISA
Zhao G, Huang Q, Wang F, Zhang X, Hu J, Tan Y, et al. Targeted shrna-loaded liposome complex combined with focused ultrasound for blood brain barrier disruption and suppressing glioma growth. Cancer Lett (2018) 418:147–58. doi: 10.1016/ j.canlet.2018.01.035	Zhao	Cheng, Y	Targeted shRNA-loaded liposome complex combined with focused ultrasound for blood brain barrier disruption and suppressing glioma growth	https://doi.org/10.1016/j.canlet.2018.01.035	Cancer Letters	2018	China	Rat	Sprague-Dawley	150		C6	1000000	4	Liposomal (5:1:1:1 DPPC:DSPE-BIOTIN-PEG2000:DSPE-PEG2000:cholesterol) shBirc5-NGR peptide	Gene Therapy		10.4	5:2:1 DPPC:DSPE-BIOTIN-PEG2000:Cholesterol	0.11396	4680000000	5.33333e+08	2.347	1			7		0.01221		Laboratory of Ultrasound Engineering in Medicine	1		40		18			1				30		Y	0.4074	Volume	-0.6666	in vivo fluorescence, GFP expression
Zhu L, Cheng G, Ye D, Nazeri A, Yue Y, Liu W, et al. Focused ultrasound-enabled brain tumor liquid biopsy. Sci Rep (2018) 8:6553. doi: 10.1038/s41598-018-24516-7	Zhu	Chen, H	Focused Ultrasound-enabled Brain Tumor Liquid Biopsy	https://doi.org/10.1038/s41598-018-24516-7	Scientific Reports	2018	USA	Mouse	NIH Swiss			GL261							9:1 DSPC:DSPE-PEG2000		800000000			1			28			Sonavelle MR-HIFU System	Sonavelle	1.44	256				12.1	1.37		1.52	1	10	120	1
Zhu L, Nazeri A, Pacia CP, Yue Y, Chen H. Focused ultrasound for safe and effective release of brain tumor biomarkers into the peripheral circulation. PloS One (2020) 15(6):e0234182. doi: 10.1371/journal.pone.0234182110	Zhu	Chen, H	Focused ultrasound for safe and effective release of brain tumor biomarkers into the peripheral circulation	https://doi.org/10.1371/journal.pone.0234182	PLoS One	2020	USA	Mouse	NIH Swiss		6	GL261	50000						9:1 DSPC:DSPE-PEG2000		800000000			1			15	2		Sonalleve V2 MR-HIFU System	Sonavelle	1.44	128	136		140	12.1	1.37	30	0.59	1	10	240	1
Total Reporting	64	64	64		64	64	64	64	64	36	36	64	63	56	55	60	29	52	61	45	53	45	51	64	23	30	62	10	23	28	45	60	39	45	28	17	33	34	26	56	57	54	62	58	33	33	35	35	51
Number of Unique Answers	43	33	63		33	13	7	2	13	11	10	14	16	9	47	9	15	30	27	19	19	24	20	5	6	9	15	5	15	11	10	19	6	12	10	8	16	11	14	27	11	9	12	9	1	31	13	35	32
Average						2016.44				180.167	7.33333		436516	3.73482			28.5818	30.6561		0.650172	6.29398e+09	5.40823e+09	2.09465	1.76562	3.3913	7.7	12.4435	11.45	0.0386687			1.09135	63.5641	66.78	63.2961	49.2647	20.7091	2.54706	4.76923	0.640643	3.36404	41.3815	107.613	87.9698		0.465182		-0.580454
Median						2017				200	6		200000	3.5			0.54352	5.67		0.153846	800000000	120000000	2	1	3	4	10	1.75	0.02			1	1	60	63.5	60	21.42	3	2.86	0.68	1	10	60	1		0.3333		-0.6667
Mode	Yang	Yeh, CK	Enhancing drug delivery for boron neutron capture therapy of brain tumors with focused ultrasound		Journal of Controlled Release	2019	Taiwan	Rat	Sprague-Dawley	200	6	C6	100000	3.5	Temezolomide	Chemotherapy	150	5	SonoVue	0.3	355000000	106500000	2	1	3	4	7	1	0.015	A392S	Panametrics	1	1	38	63.5	60	26	3	2.86	0.7	1	10	60	1			Volume		LC
Modal Value						7	27	32	19	11	17	17	15	17	3	33	4	7	20	9	19	9	20	39	8	12	12	4	5	10	14	20	32	14	10	8	13	17	6	15	22	28	29	38			19		6
Maximum						2022				320	25		10000000	6			150	500		5	42460000000	162500000000	5.4	8	7	36	122	100	0.2			10	1024	300	80	140	65	5	30	1.9	25	1000	600	5000		1.6711		0.5
Minimum						2010				18	4		500	0.65			0.194151	0.0003		0.0002	16800000	500000	0.03	1	1	2	4	1	0.00048			0.23	1	10	8	4	3.7	0.62	0.32	0.12	0.05	1	12	0.25		-0.0893		-1.0076
Standard Deviation						3.36283				92.9362	3.70435		1.24534e+06	0.97774			56.7559	77.439		1.26802	9.52406e+09	2.47699e+10	0.799804	1.27159	1.76288	8.22253	15.0424	29.5233	0.0520709			1.21878	227.676	55.9089	17.0444	33.3978	13.792	1.06588	6.54885	0.318056	4.83017	135.447	93.1787	650.617		0.423084		0.358536
Mouse vs Rat P-value						4.28425e-05				1.24493e-18	0.00337252		0.105362	0.000425445			0.117595	0.462275		0.197165	0.00445514	0.0871724	0.00796591	0.414977	0.0876337	0.0559453	0.0667483	0.158629	0.199923			0.439154	0.116906	0.0211034	0.0686089	0.223207	0.184787	0.492876	0.404443	0.306542	0.0415062	0.114477	0.332071	0.163911		0.32746		0.301023
Nomenclature	Definition
AES	Atomic Emission Spectrometry
aPD-L1	anti-programmed cell death-ligand 1
AP1	Atherosclerotic plaque-specific peptide-1
BBB	Blood Brain Barrier
BPA	Boronophenylalanine
CT	Computerized Tomography
DAPI	4′,6-diamidino-2-phenylindole
DiD	1,1'-Dioctadecyl-3,3,3',3'-Tetramethylindodicarbocyanine, 4-Chlorobenzenesulfonate Salt
DPPC	1,2-dipalmitoyl-sn-glycero-3-phosphocholine
DPTAP	1,2-dipalmitoyl-3-trimethylammonium-propane
DSPC	1,2-distearoyl-sn-glycero-3-phosphorylcholine
DSPG	1,2-distearoyl-sn-glycero-3-phosphoglycerol
DSPE	1,2-distearoyl-sn-glycero-3-phosphoethanolamine
DOPC	1,2-dioleoyl-sn-glycero-3-phosphocholine
DPPC	1,2-dipalmitoyl-sn-glycero-3-phosphocholine
DTPA	Diethylenetriaminepentaacetic Acid
DVDMS	Sinoporphyrin Sodium
EGFP	Enhanced Green Fluorescent Protein
ELISA	Enzyme Linked Immunosorbent Assay
EphA2	Ephrin type-A receptor 2
FUS	Focused Ultrasound
GCV	Ganciclovir
GNP	Gold Nanoparticles
H&E	Hematoxylin and eosin
HSV1-TK	Herpes Simplex Virus 1 Thymidine Kinase
ICP	Inductively Coupled Plasma
IHC	Immunohistochemistry stain
Ktrans	Capillary permeability
LC	Liquid Chromatography
LS301	Cypate-cyclo(D-Cys-Gly-Arg–Asp-Ser-Pro-Cys)-Lys-OH
MB	Microbubble
mPEGGM-PDSGM	poly(methyl ethylene glycol-g-glutamate)-co-poly(distearin-g-glutamate)
MS	Mass Spectrometry
NP	Nanoparticle
O6BTG	O6-(4-bromothenyl)guanine
PAA	poly(acrylic acid)
PMBSH	poly((closo-dodecaboranyl)thiomethylstyrene)
PGLA	Poly (lactic-co-glycolic acid)
PEBCA	poly(2-ethyl butyl cyanoacrylate)
PEG	Polyethelene Glycol
PEI	polyethylenimine
PET	Positron Emission Tomography
R1/R2	Relaxation rates corresponding to T1 and T2 Weighted MRI
ROC	Radius of Curvature
shBIRC5	Short Hairpin Baculoviral IAP Repeat Containing 5 RNA
SPAnH	poly[aniline-co-N-(1-one-butyric acid)] aniline
SPECT	Single-photon emission computerized tomography
SPIO	Superparamagnetic Iron Oxide
TUNEL	Terminal deoxynucleotidyl transferase dUTP nick end labeling
VEGF-R2	Vascular Endothelial Growth Factor Receptor 2
[truncated: 6 more columns]
